# Supplementary material for: New insights into the molecular mechanisms of ROR1, ROR2, and PTK7 signaling from the proteomics and pharmacological modulation of ROR1 interactome
Source: Cell Mol Life Sci. 2022 May 4;79(5):276. doi: 10.1007/s00018-022-04301-6 (PMC9064840; doi:10.1007/s00018-022-04301-6)
Supplement: Supplementary file 2 — Supplementary file2 (XLSX 47 KB) [file 18_2022_4301_MOESM2_ESM.xlsx]

## Sheet: S1
Table S1: log2FC and adjusted p-value of the significant differentially expressed proteins (DEPs) reported in the volcano plots (related to Fig. 1d).
BaF3-ROR1 DEPs in volcano plots						BaF3-ROR2 DEPs in volcano plots						BaF3-PTK7 DEPs in volcano plots
uniprot ID	logFC	adj.P.Val	diffexpressed	delabel		uniprot ID	logFC	adj.P.Val	diffexpressed	delabel		uniprot ID	logFC	adj.P.Val	diffexpressed	delabel
Q9CQW9	-1.15762670653606	4.95029408390084e-07	DOWN	Ifitm3		P10107	-1.4793428407659	1.11550777080348e-06	DOWN	Anxa1		P31786	-1.54822978193928	1.34667881237378e-08	DOWN	Dbi
Q9D154	-1.03195286219771	1.39192032329389e-06	DOWN	Serpinb1a		O35639	0.866382660744867	8.10338604961426e-06	UP	Anxa3		P10107	-1.28740406144925	8.0084900868393e-07	DOWN	Anxa1
P10107	0.761343698405373	4.81746688898679e-05	UP	Anxa1		Q61878	-1.0339351636473	9.16519064372469e-06	DOWN	Prg2		Q8R180	-0.840618868222888	2.84816619520035e-06	DOWN	Ero1a
Q9CYR0	-0.698285782707933	6.56738801402916e-05	DOWN	Ssbp1		P04187	1.83264891579767	1.14807280144116e-05	UP	Gzmb		P11438	-1.71242569918728	4.65001418381245e-06	DOWN	Lamp1
P21981	0.538787879215612	7.34502479217185e-05	UP	Tgm2		Q9JI39	-0.824375769000548	1.14807280144116e-05	DOWN	Abcb10		P08249	-0.573363647471414	6.19419907602428e-06	DOWN	Mdh2
P61255	-0.746450170346433	9.38541825221706e-05	DOWN	Rpl26		Q9EQH2	-0.821558040729758	0.000363239943260265	DOWN	Erap1		P99027	-0.711814405556193	8.23064670741468e-06	DOWN	Rplp2
P17095	-0.651305930262069	0.00030670484533625	DOWN	Hmga1		P62897	0.735161593618915	0.000403239486732182	UP	Cycs		P06151	-0.711356965337485	8.64047360667735e-06	DOWN	Ldha
P62305	-0.677453666814782	0.000467038767664563	DOWN	Snrpe		P30355	-0.685705693456658	0.000695776132078861	DOWN	Alox5ap		P47911	0.56850750485564	1.85946584475016e-05	UP	Rpl6
Q8BH61	0.997551419444203	0.000497115333971392	UP	F13a1		P22437	-0.917359655069565	0.000695776132078861	DOWN	Ptgs1		P21981	-0.625520659174789	1.85946584475016e-05	DOWN	Tgm2
P70372	0.55802199262333	0.000611113521328539	UP	Elavl1		Q60817	0.649256330080737	0.00145741580898331	UP	Naca		P19536	-1.02022704486225	1.85946584475016e-05	DOWN	Cox5b
P70349	-0.666724279864955	0.000611113521328539	DOWN	Hint1		Q9CZ44	0.656126074800735	0.00150129638903759	UP	Nsfl1c		Q60817	-1.21726715691221	3.68616017879752e-05	DOWN	Naca
P07356	-0.734696528604109	0.000660905858254935	DOWN	Anxa2		P62702	0.925892113666356	0.00210597418611545	UP	Rps4x		P35700	0.549811190529059	3.68616017879752e-05	UP	Prdx1
P47915	-0.885059758328372	0.00100948844384401	DOWN	Rpl29		P70349	-0.562766807162928	0.00210597418611545	DOWN	Hint1		Q9EQU5	-0.959178747897951	3.68616017879752e-05	DOWN	Set
P11438	0.720294074430523	0.0012389994341133	UP	Lamp1		Q9CY58	-0.74069603650186	0.00295439947516927	DOWN	Serbp1		P26883	-0.735640574730566	4.10029070071279e-05	DOWN	Fkbp1a
P59999	-0.725987039384708	0.0018752877914389	DOWN	Arpc4		P62301	1.03649506127276	0.00394614923433533	UP	Rps13		P63276	0.530564287354313	4.10029070071279e-05	UP	Rps17
Q9R1P0	1.09499055719355	0.00227371830557383	UP	Psma4		P11031	-0.880330434036789	0.00479876990185666	DOWN	Sub1		Q9JI39	-0.663144733815303	4.10029070071279e-05	DOWN	Abcb10
Q921M3	-2.42646480542327	0.00275961863022258	DOWN	Sf3b3		P14115	0.721970473072176	0.0048986138560343	UP	Rpl27a		Q9D6U8	-0.780006663986917	4.10029070071279e-05	DOWN	Fam162a
P10922	-0.593211483325444	0.00289190353067495	DOWN	H1f0		P29351	0.748116301741939	0.00587486838254347	UP	Ptpn6		Q99PV0	1.22515297458887	4.66277405439498e-05	UP	Prpf8
Q8R0T6	-0.933656372881283	0.00309755476692125	DOWN	Adgrg3		Q9CPU0	0.692981418733607	0.00635470208086577	UP	Glo1		Q9CQH3	-0.767816023380191	7.93875141409345e-05	DOWN	Ndufb5
Q9CVB6	0.670695063247376	0.00312267251138056	UP	Arpc2		Q61206	1.99383150928254	0.00672129437650305	UP	Pafah1b2		P60867	0.680443138409492	7.93875141409345e-05	UP	Rps20
Q8K1B8	0.591217703446695	0.00312267251138056	UP	Fermt3		P47915	-0.641801169769847	0.00672129437650305	DOWN	Rpl29		Q99LC3	-1.22182710933858	0.000101747306455444	DOWN	Ndufa10
Q9JHR7	1.6861579233748	0.00312267251138056	UP	Ide		P62281	0.5857397404303	0.00757539386439233	UP	Rps11		P05202	-0.505907418587366	0.000111194132820181	DOWN	Got2
O88543	0.605491058985873	0.00359245794585669	UP	Cops3		P62274	0.537360958084468	0.00865871860176489	UP	Rps29		P62082	0.824955917393938	0.000139530590034908	UP	Rps7
P61027	0.571263405556788	0.003618182718857	UP	Rab10		P59999	-0.513797118039005	0.0127762828166288	DOWN	Arpc4		P57776	0.522325784111619	0.000176884660891114	UP	Eef1d
P62301	1.04226833397378	0.00369847618813122	UP	Rps13		Q99JI6	-0.520676720288272	0.0137571415817499	DOWN	Rap1b		O70404	-0.793694217736215	0.000245385027926117	DOWN	Vamp8
P62897	0.551450059123661	0.00369847618813122	UP	Cycs		Q3U0V2	-1.90756629338526	0.0148895191336378	DOWN	Tradd		Q9D6N5	1.6676968064527	0.000245385027926117	UP	Drap1
Q9JKF1	0.692885578323384	0.00369847618813122	UP	Iqgap1		Q9QYA2	-0.628497859218559	0.0159304028512503	DOWN	Tomm40		Q7TMF3	-0.951304885732755	0.000308664057383634	DOWN	Ndufa12
P62702	0.812572462698404	0.00511002530124985	UP	Rps4x		Q61584	0.759729833188204	0.0201361000714771	UP	Fxr1		Q8VDD5	-1.14464449730975	0.00037691958970103	DOWN	Myh9
Q9EQH2	-0.526369398725925	0.00511002530124985	DOWN	Erap1		O88531	0.659058090698207	0.0207937178891382	UP	Ppt1		O35143	-0.933814958201823	0.00037691958970103	DOWN	Atpif1
O54962	1.23739839795824	0.00511002530124985	UP	Banf1		P61226	2.29652983545253	0.0211712671160691	UP	Rap2b		P62911	0.805177571557833	0.000384934310705157	UP	Rpl32
Q8K3J1	-0.916819921202446	0.00529395009624506	DOWN	Ndufs8		P62874	-0.863388248012853	0.0224826156843084	DOWN	Gnb1		P26516	0.507913013202893	0.000481430637967015	UP	Psmd7
Q9DC61	-0.862882105583704	0.00529611595794108	DOWN	Pmpca		Q9WV32	0.587206142616956	0.0239966534275252	UP	Arpc1b		P62897	-0.851333659984522	0.000510348040289734	DOWN	Cycs
P70315	-0.937986911306577	0.00540429405527505	DOWN	Was		P48962	-0.679437559400267	0.0249167975104658	DOWN	Slc25a4		Q9JKB1	-0.591281550786989	0.000532522972709451	DOWN	Uchl3
Q9CY58	-0.639998216334921	0.00645096409804498	DOWN	Serbp1		P62835	-0.557744068066817	0.0301553400868915	DOWN	Rap1a		Q91VR2	-0.608844710629331	0.000596959067887698	DOWN	Atp5c1
P62309	0.99418099130213	0.00724438642106597	UP	Snrpg		P63323	0.541648405001094	0.0306077558795247	UP	Rps12		Q3U0V1	0.519008706383355	0.00062606606204464	UP	Khsrp
Q9CR21	1.59785516518086	0.0074275276122423	UP	Ndufab1		Q9WV55	0.684878620350142	0.0400010481940406	UP	Vapa		Q8BMJ2	1.2087463705076	0.000761804421637733	UP	Lars
O35143	-0.613515502684052	0.00846136726987847	DOWN	Atpif1		Q5U4D9	0.655778097688344	0.0409077888099385	UP	Thoc6		O09167	0.866984638938424	0.000761804421637733	UP	Rpl21
Q8C7K6	1.12442024828806	0.00887807747265796	UP	Pcyox1l		P68040	0.567876260021203	0.0437268634356176	UP	Rack1		P62267	0.538833674020593	0.000820719806016303	UP	Rps23
Q9CQC9	1.63838654475506	0.00915517545434918	UP	Sar1b		Q920E5	0.609562349159351	0.0441064754097915	UP	Fdps		P16675	-0.598727025333375	0.00088254519142791	DOWN	Ctsa
Q8VDN2	-0.656683018990959	0.0107739483524726	DOWN	Atp1a1		D3YXK2	1.41390152254476	0.0441064754097915	UP	Safb		P97298	-2.59548998397993	0.00088254519142791	DOWN	Serpinf1
Q8R146	-0.781617968652763	0.0107739483524726	DOWN	Apeh		P63328	0.744902699971227	0.0487605738245353	UP	Ppp3ca		P29595	-0.5428705457762	0.00088254519142791	DOWN	Nedd8
P68040	0.724509026182126	0.0107739483524726	UP	Rack1		Q9JM76	1.22564001535038	0.0488892274872848	UP	Arpc3		Q9JI48	-0.664040853706595	0.000891262172698376	DOWN	Plac8
Q9R0Q7	1.86916033948978	0.0109222134481155	UP	Ptges3		Q61207	1.14089773540954	0.0489316170877268	UP	Psap		Q60932	-0.675858964625307	0.00105930916779106	DOWN	Vdac1
P16110	0.883468024559263	0.0121084528484939	UP	Lgals3								Q8VDW0	-0.597931812688178	0.00105930916779106	DOWN	Ddx39a
Q9WV32	0.639911422336898	0.013056023866604	UP	Arpc1b								Q8VDK1	-1.0926033899662	0.00112219445762223	DOWN	Nit1
Q9CQ92	0.623068672695725	0.0146278428421518	UP	Fis1								P62311	0.613095925009279	0.00113278647342136	UP	Lsm3
Q9QYB5	0.727366309369547	0.0153522869014462	UP	Add3								P14115	0.803638390158175	0.00117487626129322	UP	Rpl27a
Q9CQS8	-0.781439592316213	0.0177841831916826	DOWN	Sec61b								Q9CPQ3	-1.00990153478488	0.00117530077855755	DOWN	Tomm22
P14869	0.83491498623915	0.0219892236545689	UP	Rplp0								Q9JIX8	1.50604056533501	0.00145291613421604	UP	Acin1
Q921Z5	0.78794923501152	0.0219892236545689	UP	Tnfaip8								Q76MZ3	0.556115137200742	0.00153353693084042	UP	Ppp2r1a
Q61207	1.28890339257159	0.0243207069175181	UP	Psap								Q60631	-1.14190381435852	0.00161141783344929	DOWN	Grb2
O88531	0.633666442285397	0.024778232612385	UP	Ppt1								Q8CH25	0.526397149493456	0.00162697718467953	UP	Sltm
O09172	1.49053008295523	0.0248855880253836	UP	Gclm								P19467	-0.791515387604471	0.00171942161370485	DOWN	Muc13
Q9D554	0.762885902243001	0.0256828014166641	UP	Sf3a3								Q8CB93	-1.49677879299545	0.00177537346250634	DOWN	Gapt
Q921Y0	2.46761025930113	0.0267652718269266	UP	Mob1a								P31230	1.13249657167345	0.00180593639416359	UP	Aimp1
P61924	0.509554391808785	0.026990599502074	UP	Copz1								P62918	0.547768939517933	0.00197008603664772	UP	Rpl8
P19157	0.78537792158864	0.028667785904928	UP	Gstp1								P52503	-1.44645187633856	0.00197008603664772	DOWN	Ndufs6
P62737	-0.699950296231641	0.028667785904928	DOWN	Acta2								Q9EQH2	-0.548498305164426	0.00197008603664772	DOWN	Erap1
Q8BPU7	0.876055037031405	0.031949849477392	UP	Elmo1								Q6P069	-1.45110240763794	0.00198136398330963	DOWN	Sri
P61226	2.10005155429246	0.0325502904169429	UP	Rap2b								Q921M3	-2.09240581341749	0.002020565469023	DOWN	Sf3b3
P48962	-0.625978868408304	0.032933991575264	DOWN	Slc25a4								Q00651	-0.725123216342457	0.00267330661639319	DOWN	Itga4
P97822	0.616170429445659	0.0332627295575793	UP	Anp32e								Q9DC70	-0.792727834688634	0.00296462828103723	DOWN	Ndufs7
Q9EPL8	0.64825718556462	0.0358307120886065	UP	Ipo7								Q9DCS9	0.786557587922116	0.00305665018343612	UP	Ndufb10
P63323	0.511474429330573	0.0360753237362827	UP	Rps12								P10922	-0.508234261740517	0.00354490138435534	DOWN	H1f0
O09106	0.919513782378252	0.0362314386649344	UP	Hdac1								P61957	-0.507387156883955	0.00403626368978895	DOWN	Sumo2
Q6P069	0.61722313629027	0.0376146482152342	UP	Sri								P84104	0.600365111449941	0.00441175238618629	UP	Srsf3
Q64261	1.26613000855896	0.0382336547801101	UP	Cdk6								Q6NZF1	2.24916541526872	0.00446875552518152	UP	Zc3h11a
Q99J93	-0.939395710143249	0.0409490103706156	DOWN	Ifitm2								Q9D1G1	0.627831106585884	0.00477549675813023	UP	Rab1b
P62827	0.544666501915685	0.0410373704283617	UP	Ran								O09061	0.503660378058905	0.00507283577357744	UP	Psmb1
Q8K1M6	1.01904848750949	0.0424149462133467	UP	Dnm1l								Q9JIX0	-0.891577263368727	0.00551716663801338	DOWN	Eny2
P54823	1.30970592429862	0.0456923921655132	UP	Ddx6								Q99J93	0.943878493651352	0.00591705950957701	UP	Ifitm2
B1AXP6	-0.896477418694961	0.0476200426675442	DOWN	Tomm5								O08663	-1.08829322800805	0.00610876512937498	DOWN	Metap2
												P62702	0.725276609295421	0.00613180319569956	UP	Rps4x
												Q9DAK9	-0.926431347063249	0.00613180319569956	DOWN	Phpt1
												P12265	-2.06343293878596	0.00634964378573159	DOWN	Gusb
												Q9Z2D8	1.42694459767377	0.00642728600584411	UP	Mbd3
												O09106	1.13853120596126	0.00653061596605195	UP	Hdac1
												Q91VC3	0.50149216270834	0.00662542938098869	UP	Eif4a3
												Q9JJI8	0.615121103570313	0.00662542938098869	UP	Rpl38
												P67871	1.21770519954503	0.00692764164672274	UP	Csnk2b
												P24369	-0.741454514012032	0.00695678707491093	DOWN	Ppib
												P70388	1.22683051099511	0.00695678707491093	UP	Rad50
												P60335	1.39132902280147	0.00704651223298508	UP	Pcbp1
												Q9CPU0	0.615440849462265	0.00772394229309369	UP	Glo1
												Q9D6J6	-0.683951976167515	0.00834385044845274	DOWN	Ndufv2
												P34884	-0.827264471989034	0.00834385044845274	DOWN	Mif
												P57725	-1.22706362739023	0.00847636078291699	DOWN	Samsn1
												P29391	-2.8541172798841	0.00859076692935295	DOWN	Ftl1
												Q8BJ71	-0.934522057208895	0.00881659324564198	DOWN	Nup93
												P28656	1.71501064981436	0.00881659324564198	UP	Nap1l1
												P46061	0.705316033060065	0.00881659324564198	UP	Rangap1
												P62960	-1.19158588010708	0.00881659324564198	DOWN	Ybx1
												P70268	0.558456878650787	0.00938135610420366	UP	Pkn1
												Q62426	-1.3754297553868	0.00973061463913612	DOWN	Cstb
												O54890	-1.46828158711432	0.0100201006499697	DOWN	Itgb3
												P29351	0.624252044688582	0.0106423505282201	UP	Ptpn6
												Q8BH59	-0.577070541677788	0.0106423505282201	DOWN	Slc25a12
												P63260	0.645516451840908	0.0106423505282201	UP	Actg1
												P32921	0.539393350030843	0.0106423505282201	UP	Wars
												P41731	3.21927756846336	0.0117942173086087	UP	Cd63
												Q9QYA2	-0.588781312548187	0.0119764365474127	DOWN	Tomm40
												Q9CXT8	1.46106572076367	0.0126518552797507	UP	Pmpcb
												P18242	-0.622649401504988	0.0131313751530723	DOWN	Ctsd
												P35922	-0.744117204593617	0.0134918913178782	DOWN	Fmr1
												P51410	0.535855177995362	0.0141862089238428	UP	Rpl9
												Q8BK72	-0.634168314719058	0.0153101722414058	DOWN	Mrps27
												B2RQC6	1.26493317909292	0.0154100791150585	UP	Cad
												Q99JY0	-0.855143814116368	0.0164669542750654	DOWN	Hadhb
												Q3UDE2	1.14363043358162	0.0167733192926711	UP	Ttll12
												Q08481	-2.04327300963872	0.0168921848863554	DOWN	Pecam1
												O70194	0.617887236507091	0.0170095437204042	UP	Eif3d
												O55029	-1.32494282569353	0.017081047441433	DOWN	Copb2
												O35215	-0.803579419519437	0.0177998030039697	DOWN	Ddt
												O89023	-0.512433241122291	0.0177998030039697	DOWN	Tpp1
												Q9DCJ5	-0.540802349660995	0.0180860220793556	DOWN	Ndufa8
												Q60875	1.14649936050562	0.0184469785052075	UP	Arhgef2
												Q99L13	-0.517230926661938	0.0187055844974143	DOWN	Hibadh
												P09671	-1.04065518230536	0.0187431971938119	DOWN	Sod2
												Q9Z0N1	-0.537910805731704	0.0188741750665645	DOWN	Eif2s3x
												Q5U4D9	-0.92188369394229	0.0209912349887881	DOWN	Thoc6
												Q91WG0	-1.00390434978506	0.0213576325584202	DOWN	Ces2c
												Q9JHR7	1.15454283434026	0.0215712973960977	UP	Ide
												Q8BT60	-2.55787068875141	0.0223192804353892	DOWN	Cpne3
												P97364	0.72472844405603	0.0235425688950192	UP	Sephs2
												Q9ESE1	-1.70048054016606	0.0235425688950192	DOWN	Lrba
												Q64516	1.28478189080153	0.0240541419559636	UP	Gk
												Q8K1I7	-0.945643824303564	0.0248451990854766	DOWN	Wipf1
												Q9Z2I8	-0.508263040905538	0.0253082965139041	DOWN	Suclg2
												O35435	-0.599981148681865	0.0262383300772608	DOWN	Dhodh
												P26954	-1.37062641168456	0.027810575219687	DOWN	Csf2rb2
												P51881	-0.560543931951432	0.0301749336763942	DOWN	Slc25a5
												Q9Z1F9	0.795798833821743	0.0302657281057768	UP	Uba2
												Q9CPT4	-1.4012627786959	0.031855947711448	DOWN	Mydgf
												O88531	-0.704612749820188	0.0337866365448903	DOWN	Ppt1
												P62830	1.41690631608686	0.036486525332507	UP	Rpl23
												P68040	-0.607656990107351	0.0365565038740202	DOWN	Rack1
												P62900	0.756667146418311	0.0365565038740202	UP	Rpl31
												Q7TQI3	0.573593990655372	0.0365565038740202	UP	Otub1
												O08784	0.660139942752978	0.0367824546690124	UP	Tcof1
												Q9Z2U1	0.503219188709053	0.0369774822786579	UP	Psma5
												D3YXK2	1.33273648225811	0.0369774822786579	UP	Safb
												O54962	0.820221385586676	0.0369774822786579	UP	Banf1
												Q9CQZ0	-1.58336075390778	0.0374593174028551	DOWN	Ormdl2
												Q6P542	1.79301945559304	0.0379231367749751	UP	Abcf1
												Q9CZB0	-0.748163958189682	0.0394993970503868	DOWN	Sdhc
												O08528	-0.662812795032574	0.0396274161438066	DOWN	Hk2
												Q9ES97	-0.544108688584354	0.040057080890251	DOWN	Rtn3
												P61965	-1.69218163623417	0.042751983642517	DOWN	Wdr5
												P32067	-0.661901110580661	0.0437319792200439	DOWN	Ssb
												P68037	2.54027693755713	0.0455626396462538	UP	Ube2l3
												Q9CXU9	1.32587607713639	0.0458645765044743	UP	Eif1b
												P49710	0.672525528813844	0.0459711637416448	UP	Hcls1
												P97370	-0.548462510171041	0.0461276874263112	DOWN	Atp1b3
												Q9QZI9	-1.1854825816345	0.0466056651302444	DOWN	Serinc3
												P21460	-1.68377534688391	0.0472466189692784	DOWN	Cst3
												Q99JX7	1.30083875127852	0.0483184768477789	UP	Nxf1
												Q9JII6	-0.860697646753803	0.0483184768477789	DOWN	Akr1a1
												Q9R0Q7	1.31725562778603	0.049365809380237	UP	Ptges3

## Sheet: S2
Table S2: significant and refined GO BP terms enriched in each BaF3 clone's significant DEPs (related to Fig. 1e).
BaF3-ROR1 significant GO terms									BaF3-ROR2 significant GO terms									BaF3-PTK7 significant GO terms
node_id	ontology	node_name	raw_p_underrep	raw_p_overrep	FWER_underrep	FWER_overrep	refined_p_overrep		node_id	ontology	node_name	raw_p_underrep	raw_p_overrep	FWER_underrep	FWER_overrep	refined_p_overrep		node_id	ontology	node_name	raw_p_underrep	raw_p_overrep	FWER_underrep	FWER_overrep	refined_p_overrep
GO:0032991	cellular_component	protein-containing complex	1	1.25793e-17	1	0	3.34103e-05		GO:0043231	cellular_component	intracellular membrane-bounded organelle	1	6.03398e-14	1	0	4.09308e-05		GO:0032991	cellular_component	protein-containing complex	1	4.00997e-33	1	0	2.96352e-05
GO:0005829	cellular_component	cytosol	1	7.43058e-15	1	0	1.3213e-11		GO:0005829	cellular_component	cytosol	1	1.3972e-10	1	0	6.42927e-06		GO:0005829	cellular_component	cytosol	1	3.98717e-23	1	0	1.81369e-13
GO:1990904	cellular_component	ribonucleoprotein complex	1	7.74905e-13	1	0	1.43985e-05		GO:0003735	molecular_function	structural constituent of ribosome	1	1.88596e-08	1	0	1.88596e-08		GO:0005739	cellular_component	mitochondrion	1	7.28918e-20	1	0	1.28573e-07
GO:0005634	cellular_component	nucleus	1	3.72555e-11	1	0	6.78311e-05		GO:0003723	molecular_function	RNA binding	1	1.23329e-07	1	0	1.23329e-07		GO:0070013	cellular_component	intracellular organelle lumen	1	4.08927e-17	1	0	1.36249e-06
GO:0019899	molecular_function	enzyme binding	1	6.40175e-11	1	0	8.53847e-07		GO:0022627	cellular_component	cytosolic small ribosomal subunit	1	1.6578e-07	1	0	1.6578e-07		GO:0003735	molecular_function	structural constituent of ribosome	1	8.72656e-17	1	0	8.72656e-17
GO:0005840	cellular_component	ribosome	1	7.32536e-10	1	0	3.48602e-05		GO:0044877	molecular_function	protein-containing complex binding	1	8.12639e-07	1	0	8.12639e-07		GO:0005743	cellular_component	mitochondrial inner membrane	1	1.17355e-15	1	0	3.38688e-09
GO:0044877	molecular_function	protein-containing complex binding	1	1.72968e-09	1	0	1.72968e-09		GO:0005885	cellular_component	Arp2/3 protein complex	1	1.51223e-06	1	0.001	1.51223e-06		GO:0006412	biological_process	translation	1	2.16646e-15	1	0	8.7925e-08
GO:0065003	biological_process	protein-containing complex assembly	1	6.10233e-09	1	0	2.69365e-06		GO:0005654	cellular_component	nucleoplasm	0.999999	3.36456e-06	1	0.003	3.36456e-06		GO:0019899	molecular_function	enzyme binding	1	6.38942e-14	1	0	6.38942e-14
GO:0003723	molecular_function	RNA binding	1	1.03579e-07	1	0	1.03579e-07		GO:0031967	cellular_component	organelle envelope	0.999999	5.94937e-06	1	0.005	5.94937e-06		GO:0022625	cellular_component	cytosolic large ribosomal subunit	1	5.06587e-13	1	0	5.06587e-13
GO:0003735	molecular_function	structural constituent of ribosome	1	1.05832e-07	1	0	1.05832e-07		GO:0019899	molecular_function	enzyme binding	0.999997	1.04325e-05	1	0.008	1.04325e-05		GO:0098798	cellular_component	mitochondrial protein-containing complex	1	3.93053e-12	1	0	1.74774e-05
GO:0005686	cellular_component	U2 snRNP	1	9.42731e-07	1	0	9.42731e-07		GO:0032486	biological_process	Rap protein signal transduction	1	4.47474e-06	1	0.009	4.47474e-06		GO:0022904	biological_process	respiratory electron transport chain	1	1.71206e-11	1	0	2.58571e-06
GO:0031410	cellular_component	cytoplasmic vesicle	1	1.2884e-06	1	0	1.2884e-06		GO:0022625	cellular_component	cytosolic large ribosomal subunit	0.999999	2.46696e-05	1	0.012	2.46696e-05		GO:0002181	biological_process	cytoplasmic translation	1	5.11575e-11	1	0	5.11575e-11
GO:0036464	cellular_component	cytoplasmic ribonucleoprotein granule	1	1.51307e-06	1	0	1.51307e-06		GO:0008380	biological_process	RNA splicing	0.999999	8.00711e-06	1	0.016	8.00711e-06		GO:0009060	biological_process	aerobic respiration	1	7.6553e-11	1	0	3.26449e-06
GO:0005764	cellular_component	lysosome	1	2.16276e-06	1	0.001	2.16276e-06		GO:0006412	biological_process	translation	0.999999	8.29399e-06	1	0.016	8.29399e-06		GO:0043209	cellular_component	myelin sheath	1	2.99695e-10	1	0	2.99695e-10
GO:0031966	cellular_component	mitochondrial membrane	1	2.17535e-06	1	0.001	2.17535e-06		GO:0005200	molecular_function	structural constituent of cytoskeleton	0.999999	2.9365e-05	1	0.017	2.9365e-05		GO:0006996	biological_process	organelle organization	1	3.01827e-10	1	0	1.99579e-07
GO:0022625	cellular_component	cytosolic large ribosomal subunit	1	2.69438e-06	1	0.001	2.69438e-06		GO:0005844	cellular_component	polysome	0.999998	5.4486e-05	1	0.022	5.4486e-05		GO:0140513	cellular_component	nuclear protein-containing complex	1	4.32133e-10	1	0	1.70007e-05
GO:0005885	cellular_component	Arp2/3 protein complex	1	3.33084e-06	1	0.001	3.33084e-06		GO:0048518	biological_process	positive regulation of biological process	0.999994	1.90964e-05	1	0.032	1.90964e-05		GO:0000398	biological_process	mRNA splicing, via spliceosome	1	8.04789e-10	1	0	8.04789e-10
GO:0051270	biological_process	regulation of cellular component movement	1	6.43196e-07	1	0.002	6.43196e-07		GO:0042802	molecular_function	identical protein binding	0.999985	5.45693e-05	1	0.032	5.45693e-05		GO:0012501	biological_process	programmed cell death	1	1.02038e-09	1	0	1.97593e-05
GO:0006518	biological_process	peptide metabolic process	1	1.08058e-06	1	0.002	1.08058e-06											GO:0005654	cellular_component	nucleoplasm	1	1.23875e-09	1	0	1.80525e-05
GO:0072594	biological_process	establishment of protein localization to organelle	1	1.29819e-06	1	0.002	1.29819e-06											GO:0005747	cellular_component	mitochondrial respiratory chain complex I	1	1.44039e-09	1	0	1.44039e-09
GO:0012506	cellular_component	vesicle membrane	0.999999	6.4488e-06	1	0.002	6.4488e-06											GO:0042788	cellular_component	polysomal ribosome	1	3.52751e-09	1	0	3.52751e-09
GO:0019904	molecular_function	protein domain specific binding	1	7.62005e-07	1	0.003	7.62005e-07											GO:0050658	biological_process	RNA transport	1	5.09656e-09	1	0	2.27456e-05
GO:0005200	molecular_function	structural constituent of cytoskeleton	1	2.70541e-06	1	0.004	2.70541e-06											GO:0045202	cellular_component	synapse	1	5.84604e-09	1	0	5.84604e-09
GO:0006886	biological_process	intracellular protein transport	0.999999	4.31242e-06	1	0.005	4.31242e-06											GO:0044248	biological_process	cellular catabolic process	1	5.597e-08	1	0	5.597e-08
GO:0044267	biological_process	cellular protein metabolic process	0.999998	5.44294e-06	1	0.005	5.44294e-06											GO:0071005	cellular_component	U2-type precatalytic spliceosome	1	6.36334e-08	1	0	6.36334e-08
GO:0065009	biological_process	regulation of molecular function	0.999998	6.39781e-06	1	0.005	6.39781e-06											GO:0032981	biological_process	mitochondrial respiratory chain complex I assembly	1	1.10799e-07	1	0	1.10799e-07
GO:0034709	cellular_component	methylosome	1	8.65795e-06	1	0.005	8.65795e-06											GO:0051649	biological_process	establishment of localization in cell	1	1.90681e-07	1	0	9.58877e-06
GO:0030054	cellular_component	cell junction	0.999997	1.11368e-05	1	0.005	1.11368e-05											GO:0022618	biological_process	ribonucleoprotein complex assembly	1	2.64006e-07	1	0	2.64006e-07
GO:0098588	cellular_component	bounding membrane of organelle	0.999997	1.38366e-05	1	0.006	1.38366e-05											GO:0070062	cellular_component	extracellular exosome	1	5.97434e-07	1	0	5.97434e-07
GO:0071013	cellular_component	catalytic step 2 spliceosome	0.999999	2.03495e-05	1	0.006	2.03495e-05											GO:0005764	cellular_component	lysosome	1	7.44069e-07	1	0	7.44069e-07
GO:0005654	cellular_component	nucleoplasm	0.999993	2.15027e-05	1	0.006	2.15027e-05											GO:0022627	cellular_component	cytosolic small ribosomal subunit	1	7.93199e-07	1	0	7.93199e-07
GO:0034314	biological_process	Arp2/3 complex-mediated actin nucleation	1	6.84062e-06	1	0.007	6.84062e-06											GO:0005689	cellular_component	U12-type spliceosomal complex	1	1.00198e-06	1	0	1.00198e-06
GO:0008380	biological_process	RNA splicing	0.999999	7.12999e-06	1	0.007	7.12999e-06											GO:0016860	molecular_function	intramolecular oxidoreductase activity	1	1.63604e-07	1	0.001	4.56493e-05
GO:0007005	biological_process	mitochondrion organization	0.999999	7.67454e-06	1	0.008	7.67454e-06											GO:1901575	biological_process	organic substance catabolic process	1	5.20032e-07	1	0.001	5.20032e-07
GO:0070062	cellular_component	extracellular exosome	0.999998	3.15141e-05	1	0.01	3.15141e-05											GO:0071310	biological_process	cellular response to organic substance	1	5.35806e-07	1	0.001	5.35806e-07
GO:0051050	biological_process	positive regulation of transport	0.999998	1.05444e-05	1	0.013	1.05444e-05											GO:0046540	cellular_component	U4/U6 x U5 tri-snRNP complex	1	2.06264e-06	1	0.001	2.06264e-06
GO:0016787	molecular_function	hydrolase activity	0.999992	2.55853e-05	1	0.013	2.55853e-05											GO:0051248	biological_process	negative regulation of protein metabolic process	1	1.25071e-06	1	0.002	1.25071e-06
GO:0071005	cellular_component	U2-type precatalytic spliceosome	0.999999	3.22185e-05	1	0.013	3.22185e-05											GO:0006120	biological_process	mitochondrial electron transport, NADH to ubiquinone	1	1.35821e-06	1	0.003	1.35821e-06
GO:0061830	cellular_component	concave side of sperm head	1	3.55151e-05	1	0.022	3.55151e-05											GO:0042592	biological_process	homeostatic process	0.999999	1.76211e-06	1	0.003	1.76211e-06
GO:0006915	biological_process	apoptotic process	0.999996	1.38707e-05	1	0.027	1.38707e-05											GO:0045182	molecular_function	translation regulator activity	0.999999	5.49184e-06	1	0.003	5.49184e-06
GO:0042995	cellular_component	cell projection	0.999978	6.8222e-05	1	0.03	6.8222e-05											GO:0042802	molecular_function	identical protein binding	0.999997	7.82912e-06	1	0.004	7.82912e-06
GO:0019901	molecular_function	protein kinase binding	0.999988	6.26412e-05	1	0.041	6.26412e-05											GO:0003729	molecular_function	mRNA binding	0.999999	8.00985e-06	1	0.004	8.00985e-06
																		GO:0000049	molecular_function	tRNA binding	1	8.02185e-06	1	0.004	8.02185e-06
																		GO:0016491	molecular_function	oxidoreductase activity	0.999998	8.54404e-06	1	0.004	8.54404e-06
																		GO:0005783	cellular_component	endoplasmic reticulum	0.999998	7.00588e-06	1	0.005	7.00588e-06
																		GO:0005730	cellular_component	nucleolus	0.999998	9.18834e-06	1	0.005	9.18834e-06
																		GO:0017069	molecular_function	snRNA binding	1	9.24898e-06	1	0.005	9.24898e-06
																		GO:0016604	cellular_component	nuclear body	0.999997	1.25421e-05	1	0.005	1.25421e-05
																		GO:0019843	molecular_function	rRNA binding	0.999999	1.19799e-05	1	0.006	1.19799e-05
																		GO:0006508	biological_process	proteolysis	0.999998	4.94615e-06	1	0.007	4.94615e-06
																		GO:0050684	biological_process	regulation of mRNA processing	0.999999	7.61991e-06	1	0.009	7.61991e-06
																		GO:0043021	molecular_function	ribonucleoprotein complex binding	0.999998	1.97504e-05	1	0.01	1.97504e-05
																		GO:0048471	cellular_component	perinuclear region of cytoplasm	0.999994	2.28097e-05	1	0.01	2.28097e-05
																		GO:0017124	molecular_function	SH3 domain binding	0.999996	3.48179e-05	1	0.014	3.48179e-05
																		GO:0043025	cellular_component	neuronal cell body	0.999989	4.05695e-05	1	0.016	4.05695e-05
																		GO:1990948	molecular_function	ubiquitin ligase inhibitor activity	1	3.51143e-05	1	0.019	3.51143e-05
																		GO:0016973	biological_process	poly(A)+ mRNA export from nucleus	1	1.31736e-05	1	0.021	1.31736e-05
																		GO:0043065	biological_process	positive regulation of apoptotic process	0.999997	1.38863e-05	1	0.022	1.38863e-05
																		GO:0006839	biological_process	mitochondrial transport	0.999998	1.44729e-05	1	0.022	1.44729e-05
																		GO:0031324	biological_process	negative regulation of cellular metabolic process	0.999994	1.46043e-05	1	0.022	1.46043e-05
																		GO:0019752	biological_process	carboxylic acid metabolic process	0.999996	1.46456e-05	1	0.022	1.46456e-05
																		GO:0032270	biological_process	positive regulation of cellular protein metabolic process	0.999994	1.93007e-05	1	0.031	1.93007e-05
																		GO:0051651	biological_process	maintenance of location in cell	0.999997	1.94142e-05	1	0.031	1.94142e-05
																		GO:0050790	biological_process	regulation of catalytic activity	0.999991	2.41597e-05	1	0.041	2.41597e-05
																		GO:0016032	biological_process	viral process	0.999996	2.4597e-05	1	0.046	2.4597e-05
																		GO:0004151	molecular_function	dihydroorotase activity	1	4.53505e-05	1	0.048	4.53505e-05
																		GO:0050178	molecular_function	phenylpyruvate tautomerase activity	1	4.53505e-05	1	0.048	4.53505e-05

## Sheet: S3
Table S3: protein-coding genes included in each set of the Venn diagram (related to Fig. 4a).
AP-MS control	BioID control	Shared
ACACA	ACBD3	ROR1
ACACB	DST	HLCS
TUBB2A	DSG2	HAGH
PRKDC	ERBIN	CDC37
HSP90AA1	CYFIP2	RPA1
TUBB6	NUMB	RPA2
XRCC6	WDR6	XPNPEP3
SEC16A	BAIAP2L1	DNAJA2
CANX	DVL2	PHB
UBR4	DVL3	RPL36A
RPN1	MPRIP
IDE	TNRC6B
ATP1A1	USP6NL
XRCC5	NUMBL
LGALS3BP	PTPN11
STIP1	ARHGAP32
RPA3	PIK3R1
ZDHHC6	DLG5
GRPEL1	EPS8
LANCL1	SEC23IP
ATAD3A	PIK3R2
BANF1	PARD3
HNRNPH3	ARCN1
YTHDF3	DVL1
NTPCR	LSR
RPN2	CEP55
WDTC1	NISCH
EMD	BAIAP2
MON2	TAB1
CDIPT	ROR2
PHB2	MARK3
STT3B	SEC23B
ATP5F1C	NOTCH2
CLN6	GOPC
LIG3	MAP4K4
HAX1	VANGL1
SEC61A1	PEAK1
DNAJA3	MAP3K7
MAIP1	SEC24B
TM9SF1	CLINT1
CLU	ARHGEF10
ATP5F1D	HSPH1
TRIP13	TNIK
DDOST	SNTB2
XRCC1	GRB2
SFXN4	CDCA3
MAGT1	NUDT19
HERC3	FAM171A2
NDUFA4	TRIOBP
ALG1	YWHAH
HLA-A	MAP4K5
CLGN	ABI2
UGGT1	SMAP2
	SEC23A
	DIP2B
	PICALM
	YWHAQ
	EPHA2
	EHBP1
	EIF5A
	KIF5C
	CEP85
	GAB1
	TRIP6
	HGS
	CCDC85C
	USP54
	SNAP29
	SEC24A
	LIMD1
	ANXA2
	XIAP
	ALDH3A2
	RALBP1
	TRIM9
	RDX
	SRGAP2
	PKP4
	PKP2
	CHD5
	SH3RF1
	KIAA1671
	AP2A1
	SHC1
	CNN3
	DSC2
	LPP
	CTNNB1
	VANGL2
	DCAF7
	RASAL2
	SMAP1
	GOLGA3
	ZDHHC5
	FAM171A1
	NCK1
	C11orf49
	ZYX
	C1orf226
	GORASP2
	BRK1
	KIDINS220
	DLG2
	SPART
	CYLD
	NUCKS1
	TPGS1
	ARRB2
	TAB3
	MINK1
	AP2M1
	ABLIM1
	WASF1
	ANKRD26
	KANK2
	C6orf132
	AGO2
	CTNNA1
	VAPB
	ARF3
	PDXDC1
	TAB2
	FLOT2
	EFR3B
	PACSIN2
	VAPA
	SH3D19
	ANKRD40
	KIAA1522
	CSNK2B
	OCRL
	TTK
	MYO6
	PTPN14
	FAM135A
	OCLN
	PPP1R13B
	SLC7A5
	DENND4C
	EDC3
	CCDC43
	ELOB
	NXN
	STIM1
	TBC1D10B
	LEMD3
	MAPRE2
	SYAP1
	PLEKHA7
	VEZT
	C1orf198
	TRAPPC9
	PGRMC2
	GRWD1
	FBRSL1
	ZFYVE9
	RAB11FIP5
	JPH1
	ENSA
	C12orf57
	TSG101
	MIS18A
	PLCH1
	RINL
	MAP7D3
	PHLDB2
	POLR2E
	DAB2
	LRRC49
	SIPA1L2
	TANC1
	ITPR2
	PSD3
	TTN
	LSM1
	EHMT1
	HYDIN

## Sheet: S4
Table S4: protein-coding genes included in each set of the Venn diagram (related to Fig. 5b).
AP_ctrl	AP_ctrl_AP_GZD	AP_GZD	BioID_ctrl	BioID_ctrl_AP_ctrl	BioID_ctrl_AP_ctrl_AP_GZD	BioID_ctrl_AP_GZD	BioID_ctrl_BioID_GZD	BioID_ctrl_BioID_GZD_AP_ctrl_AP_GZD	BioID_GZD	BioID_GZD_AP_ctrl	BioID_GZD_AP_ctrl_AP_GZD
ACACA	ACACB	PRDX3	ACBD3	RPL36A	HLCS	ELOB	DSG2	ROR1	RPL19	HERC3	GRPEL1
TUBB2A	PRKDC	PDIA3	DST		RPA1		NUMB	HAGH	RPL24
TUBB6	HSP90AA1	PGK1	ERBIN		RPA2		BAIAP2L1	CDC37	PYCR2
XRCC5	XRCC6	CKAP4	CYFIP2		DNAJA2		DVL2	XPNPEP3	CWC15
RPA3	SEC16A	ACAD11	WDR6		PHB		DVL3		PHLDB3
MON2	CANX	HSPE1	SEC23IP				MPRIP		DTNB
CDIPT	UBR4	UCHL1	PARD3				TNRC6B		FAU
CLN6	RPN1	S100A8	ARCN1				USP6NL		AHNAK2
HAX1	IDE	CALM2	NISCH				NUMBL		CCDC86
DNAJA3	ATP1A1	PCNA	MARK3				PTPN11		LSM3
MAIP1	LGALS3BP	PEBP1	SEC23B				ARHGAP32		NHSL1
TM9SF1	STIP1	USP9X	MAP4K4				PIK3R1		RPL34
CLU	ZDHHC6	OAT	VANGL1				DLG5		TFAM
TRIP13	LANCL1		SEC24B				EPS8		ROBO1
DDOST	ATAD3A		CLINT1				PIK3R2		PLIN3
XRCC1	BANF1		ARHGEF10				DVL1
SFXN4	HNRNPH3		HSPH1				LSR
MAGT1	YTHDF3		GRB2				CEP55
HLA-A	NTPCR		CDCA3				BAIAP2
CLGN	RPN2		TRIOBP				TAB1
UGGT1	WDTC1		YWHAH				ROR2
	EMD		MAP4K5				NOTCH2
	PHB2		SMAP2				GOPC
	STT3B		SEC23A				PEAK1
	ATP5F1C		DIP2B				MAP3K7
	LIG3		PICALM				TNIK
	SEC61A1		YWHAQ				SNTB2
	ATP5F1D		EPHA2				NUDT19
	NDUFA4		EHBP1				FAM171A2
	ALG1		EIF5A				ABI2
			KIF5C				GAB1
			CEP85				USP54
			TRIP6				SNAP29
			HGS				LIMD1
			CCDC85C				PKP4
			SEC24A				PKP2
			ANXA2				VANGL2
			XIAP				ZDHHC5
			ALDH3A2				FAM171A1
			RALBP1				ZYX
			TRIM9				ARRB2
			RDX				MINK1
			SRGAP2				ANKRD26
			CHD5				C6orf132
			SH3RF1				TAB2
			KIAA1671				EFR3B
			AP2A1				KIAA1522
			SHC1				PTPN14
			CNN3				OCLN
			DSC2				PPP1R13B
			LPP				STIM1
			CTNNB1				LEMD3
			DCAF7				C1orf198
			RASAL2				JPH1
			SMAP1				TTN
			GOLGA3
			NCK1
			C11orf49
			C1orf226
			GORASP2
			BRK1
			KIDINS220
			DLG2
			SPART
			CYLD
			NUCKS1
			TPGS1
			TAB3
			AP2M1
			ABLIM1
			WASF1
			KANK2
			AGO2
			CTNNA1
			VAPB
			ARF3
			PDXDC1
			FLOT2
			PACSIN2
			VAPA
			SH3D19
			ANKRD40
			CSNK2B
			OCRL
			TTK
			MYO6
			FAM135A
			SLC7A5
			DENND4C
			EDC3
			CCDC43
			NXN
			TBC1D10B
			MAPRE2
			SYAP1
			PLEKHA7
			VEZT
			TRAPPC9
			PGRMC2
			GRWD1
			FBRSL1
			ZFYVE9
			RAB11FIP5
			ENSA
			C12orf57
			TSG101
			MIS18A
			PLCH1
			RINL
			MAP7D3
			PHLDB2
			POLR2E
			DAB2
			LRRC49
			SIPA1L2
			TANC1
			ITPR2
			PSD3
			LSM1
			EHMT1
			HYDIN
